# Supplementary material for: The repeat length of C9orf72 is associated with the survival of amyotrophic lateral sclerosis patients without C9orf72 pathological expansions
Source: Front Neurol. 2022 Aug 3;13:939775. doi: 10.3389/fneur.2022.939775 (PMC9381700; doi:10.3389/fneur.2022.939775)
Supplement: Supplementary file 2 [file Table_2.XLSX]

## Sheet: Sheet1
Group	MaxC9	MaxATXN2
1	6	22
1	2	22
1	2	22
1	2	22
1	7	22
1	2	22
1	2	22
1	2	22
1	6	22
1	2	22
1	2	22
1	7	22
1	2	22
1	7	22
1	6	22
1	8	22
1	7	22
1	2	22
1	8	22
1	7	22
1	2	22
1	5	22
1	6	22
1	2	22
1	2	22
1	2	22
1	2	27
1	2	22
1	8	22
1	6	22
1	8	22
1	2	22
1	7	22
1	6	22
1	2	22
1	7	22
1	5	22
1	6	22
1	7	22
1	2	22
1	2	22
1	2	22
1	7	22
1	2	22
1	8	22
1	6	22
1	2	22
1	7	22
1	2	22
1	7	29
1	6	22
1	2	22
1	2	22
1	9	22
1	8	22
1	8	22
1	2	22
1	7	22
1	2	22
1	8	22
1	7	22
1	8	22
1	7	22
1	10	22
1	2	22
1	2	22
1	2	22
1	7	22
1	2	22
1	7	22
1	2	22
1	7	22
1	7	22
1	6	22
1	2	34
1	7	22
1	7	22
1	2	27
1	2	31
1	9	22
1	2	22
1	2	22
1	6	22
1	2	22
1	7	22
1	7	22
1	7	22
1	2	22
1	2	22
1	6	22
1	2	22
1	2	22
1	6	22
1	8	22
1	2	22
1	2	22
1	8	22
1	8	22
1	7	22
1	8	22
1	7	22
1	2	22
1	2	22
1	6	22
1	7	22
1	9	22
1	6	22
1	3	22
1	7	22
1	7	22
1	2	22
1	7	35
1	3	22
1	6	22
1	2	22
1	7	22
1	7	22
1	2	22
1	2	22
1	2	22
1	2	23
1	2	22
1	7	22
1	8	22
1	8	22
1	2	22
1	7	22
1	2	22
1	2	22
1	2	22
1	8	22
1	7	22
1	6	22
1	2	22
1	6	22
1	8	22
1	7	22
1	2	25
1	2	22
1	6	22
1	7	22
1	6	22
1	7	22
1	9	22
1	2	22
1	2	22
1	7	22
1	2	22
1	6	22
1	2	22
1	2	22
1	7	22
1	2	22
1	6	22
1	2	22
1	2	22
1	6	22
1	7	22
1	2	24
1	2	22
1	2	22
1	8	22
1	2	22
1	2	26
1	7	22
1	2	22
1	6	22
1	2	23
1	6	22
1	2	22
1	2	22
1	2	22
1	8	22
1	8	22
1	7	22
1	2	22
1	2	22
1	2	22
1	7	22
1	6	22
1	11	22
1	2	22
1	7	22
1	8	22
1	7	25
1	2	22
1	2	22
1	6	22
1	2	22
1	9	22
1	6	22
1	2	22
1	4	22
1	2	22
1	2	22
1	2	26
1	7	22
1	8	22
1	8	22
1	2	22
1	2	22
1	2	22
1	6	22
1	2	22
1	7	22
1	6	22
1	2	22
1	7	22
1	6	22
1	2	22
1	6	22
1	2	28
1	2	22
1	2	22
1	2	22
1	6	22
1	2	22
1	8	22
1	2	22
1	2	22
1	2	22
1	2	22
1	7	22
1	7	22
1	3	22
1	7	22
1	8	23
1	8	22
1	6	22
1	7	22
1	8	22
1	2	22
1	7	22
1	7	22
1	8	22
1	3	22
1	2	22
1	7	22
1	2	22
1	14	22
1	2	22
1	7	22
1	8	22
1	6	22
1	7	22
1	7	22
1	2	22
1	7	24
1	10	22
1	8	22
1	7	22
1	7	22
1	2	23
1	2	22
1	2	22
1	6	22
1	8	22
1	2	22
1	7	22
1	8	22
1	8	29
1	7	22
1	2	22
1	7	22
1	2	22
1	2	22
1	7	22
1	7	22
1	8	22
1	2	22
1	2	22
1	6	22
1	13	22
1	2	22
1	8	22
1	2	22
1	2	22
1	7	22
1	6	22
1	2	22
1	6	22
1	6	22
1	2	22
1	7	22
1	2	22
1	2	22
1	2	22
1	6	22
1	2	22
1	2	22
1	2	22
1	7	22
1	2	22
1	6	22
1	7	22
1	2	22
1	2	23
1	8	22
1	2	22
1	2	22
1	7	22
1	7	22
1	2	22
1	7	22
1	2	22
1	7	22
1	10	23
1	7	22
1	7	23
1	2	22
1	8	22
1	7	32
1	7	22
1	2	22
1	7	31
1	2	22
1	2	19
1	6	22
1	2	22
1	6	22
1	7	22
1	7	23
1	6	24
1	7	22
1	2	31
1	8	22
1	3	30
1	5	22
1	7	22
1	2	22
1	2	22
1	2	22
1	2	22
1	8	22
1	7	22
1	2	22
1	9	22
1	2	22
1	7	22
1	2	22
1	7	22
1	7	22
1	7	22
1	2	22
1	7	22
1	13	22
1	2	22
1	6	22
1	2	22
1	7	22
1	2	22
1	8	22
1	7	22
1	8	22
1	7	22
1	2	22
1	8	22
1	6	22
1	7	22
1	7	22
1	6	22
1	2	22
1	2	22
1	9	22
1	2	22
1	8	23
1	8	22
1	2	22
1	2	22
1	7	22
1	2	22
1	8	22
1	2	22
1	2	22
1	2	22
1	2	22
1	6	22
1	8	22
1	7	22
1	8	22
1	6	22
1	8	22
1	2	22
1	8	22
1	7	22
1	11	22
1	9	22
1	7	22
1	2	22
1	6	22
1	12	22
1	7	22
1	2	22
1	7	22
1	7	22
1	2	22
1	7	22
1	2	22
1	8	22
1	12	22
1	11	22
1	6	29
1	6	22
1	2	18
1	6	22
1	7	22
1	2	22
1	2	22
1	2	22
1	2	27
1	6	22
1	2	22
1	10	22
1	7	22
1	2	22
1	6	22
1	2	22
1	2	30
1	7	22
1	2	22
1	6	22
1	8	22
1	6	33
1	6	30
1	3	22
1	2	22
1	2	22
1	7	22
1	7	22
1	7	22
1	6	22
1	7	22
1	7	23
1	5	22
1	6	22
1	2	22
1	7	22
1	6	32
1	2	31
1	8	22
1	10	22
1	2	28
1	2	22
1	2	22
1	2	22
1	2	20
1	6	22
1	8	22
1	8	22
1	6	22
1	2	22
1	6	22
1	7	22
1	2	22
1	2	22
1	2	22
1	7	22
1	2	22
1	8	22
1	6	22
1	6	22
1	6	22
1	7	22
1	2	22
1	2	22
1	6	22
1	7	23
1	2	22
1	7	22
1	2	22
1	8	22
1	2	24
1	7	22
1	8	22
1	8	22
1	2	22
1	2	22
1	7	22
1	2	22
1	2	22
1	6	22
1	2	22
1	2	22
1	7	22
1	2	22
1	10	22
1	2	23
1	2	22
1	6	22
1	7	22
1	11	22
1	2	22
1	2	22
1	6	22
1	5	22
1	6	22
1	7	22
1	6	23
1	8	22
1	7	22
1	2	22
1	7	22
1	6	22
1	8	22
1	2	22
1	7	22
1	2	32
1	8	22
1	7	22
1	6	22
1	2	22
1	2	22
1	2	22
1	4	22
1	7	22
1	7	22
1	6	22
1	6	22
1	2	22
1	6	22
1	7	22
1	2	22
1	2	22
1	7	22
1	2	22
1	2	22
1	2	22
1	2	22
1	2	22
1	2	22
1	2	22
1	6	22
1	6	22
1	2	22
1	2	22
1	6	22
1	7	29
1	2	22
1	2	22
1	7	22
1	7	22
1	7	22
1	8	22
1	8	22
1	2	22
1	2	22
1	7	22
1	2	22
1	8	22
1	8	22
1	2	22
1	2	22
1	6	32
1	6	34
1	7	22
1	11	22
1	2	22
1	7	22
1	6	22
1	2	22
1	7	22
1	2	22
1	2	22
1	9	22
1	8	22
1	8	22
1	7	22
1	10	22
1	8	22
1	7	22
1	12	22
1	2	22
1	2	22
1	7	22
1	6	22
1	8	22
1	7	22
1	7	22
1	7	22
1	6	22
1	2	22
1	8	22
1	8	22
1	8	22
1	8	22
1	7	22
1	6	22
1	8	22
1	6	22
1	8	22
1	8	22
1	9	22
1	7	22
1	7	22
1	7	22
1	2	22
1	6	22
1	2	22
1	2	22
1	6	26
1	7	22
1	10	22
1	6	22
1	2	22
1	7	22
1	7	22
1	8	23
1	2	22
1	2	22
1	2	22
1	7	22
1	7	22
1	2	22
1	7	33
1	7	22
1	6	22
1	8	22
1	6	23
1	7	22
1	2	22
1	6	22
1	2	22
1	8	22
1	7	22
1	2	22
1	14	22
1	8	22
1	2	22
1	7	22
1	2	22
1	8	22
1	2	22
1	2	25
1	7	29
1	2	22
1	3	22
1	2	22
1	2	22
1	2	22
1	8	22
1	9	22
1	7	22
1	2	22
1	2	24
1	7	22
1	7	22
1	2	22
1	6	22
1	2	22
1	2	22
1	6	22
1	2	22
1	7	22
1	7	24
1	2	22
1	2	22
1	4	22
1	2	22
1	2	24
1	2	22
1	9	22
1	6	22
1	2	22
1	7	19
1	2	22
1	2	22
1	8	22
1	6	22
1	7	22
1	7	22
1	2	22
1	7	22
1	7	22
1	6	22
1	6	22
1	2	22
1	6	22
1	2	22
1	7	22
1	2	22
1	7	22
1	2	22
1	2	22
1	2	22
1	8	22
1	7	22
1	6	22
1	7	22
1	6	22
1	6	22
1	8	25
1	2	22
1	7	22
1	11	22
1	7	22
1	2	22
1	2	22
1	2	22
1	2	22
1	2	22
1	7	22
1	7	22
1	6	22
1	2	22
1	2	22
1	6	22
1	6	22
1	7	22
1	7	22
1	8	22
1	2	24
1	2	22
1	2	22
1	6	22
1	2	22
1	6	22
1	6	25
1	2	22
1	12	22
1	13	22
1	7	22
1	2	22
1	6	22
1	2	22
1	9	22
1	2	22
1	8	22
1	6	22
1	2	22
1	9	22
1	2	22
1	7	25
1	7	22
1	7	22
1	7	25
1	2	22
1	6	22
1	6	22
1	2	22
1	2	22
1	6	22
1	4	22
1	6	22
1	7	23
1	2	22
1	6	22
1	6	22
1	6	22
1	6	22
1	2	22
1	2	23
1	2	23
1	2	22
1	2	22
1	2	22
1	7	22
1	8	22
1	2	22
1	7	25
1	7	22
1	2	22
1	8	22
1	2	22
1	4	25
1	5	22
1	13	22
1	2	22
1	2	22
1	2	22
1	2	22
1	6	22
1	2	22
1	2	22
1	6	22
1	2	22
1	7	22
1	2	22
1	2	22
1	7	22
1	6	22
1	7	22
1	6	22
1	2	22
1	2	22
1	6	22
1	7	22
1	2	22
1	7	22
1	7	22
1	2	22
1	6	22
1	2	22
1	6	22
1	6	22
1	2	22
1	8	22
1	2	22
1	2	22
1	7	22
1	6	22
1	6	22
1	2	22
1	2	22
1	2	23
1	2	22
1	6	22
1	7	22
1	7	22
1	6	22
1	8	22
1	7	22
1	6	22
1	2	22
1	6	22
1	7	22
1	7	22
1	2	22
1	2	22
1	2	22
1	6	22
1	7	22
1	5	22
1	6	22
1	2	22
1	6	22
1	2	22
1	2	22
1	3	22
1	2	22
1	2	22
1	8	22
1	2	22
1	9	23
1	8	32
1	6	22
1	6	22
1	2	22
1	8	22
1	7	22
1	2	24
1	2	22
1	2	22
1	6	22
1	2	22
1	2	22
1	2	22
1	2	22
1	7	22
1	2	22
1	2	22
1	6	22
1	8	22
1	2	22
1	8	22
1	7	22
1	10	22
1	2	22
1	2	22
1	2	22
1	2	22
1	2	22
1	2	22
1	7	22
1	7	22
1	7	22
1	2	22
1	7	23
1	7	22
1	2	23
1	7	29
1	2	22
1	2	22
1	2	22
1	7	22
1	7	22
1	6	22
1	6	22
1	2	22
1	6	22
2	2	22
2	2	22
2	6	22
2	2	23
2	7	22
2	6	22
2	2	22
2	6	22
2	6	22
2	2	22
2	2	22
2	7	23
2	6	22
2	2	22
2	2	22
2	6	22
2	6	22
2	2	22
2	2	22
2	2	22
2	2	22
2	6	22
2	8	22
2	8	22
2	8	22
2	6	22
2	6	22
2	2	22
2	7	22
2	2	22
2	9	22
2	17	22
2	8	22
2	2	22
2	11	22
2	8	22
2	7	22
2	2	22
2	2	23
2	2	22
2	7	30
2	7	22
2	2	22
2	6	22
2	8	22
2	11	22
2	2	22
2	10	22
2	2	22
2	8	22
2	8	25
2	6	22
2	2	22
2	8	22
2	2	22
2	8	22
2	2	18
2	2	22
2	7	22
2	8	22
2	7	22
2	7	22
2	2	18
2	2	22
2	11	18
2	2	22
2	7	22
2	2	18
2	7	23
2	2	25
2	2	22
2	2	27
2	7	22
2	7	22
2	7	22
2	2	25
2	2	22
2	2	22
2	6	22
2	7	22
2	2	22
2	6	22
2	8	22
2	6	22
2	7	23
2	2	22
2	7	22
2	6	22
2	6	22
2	7	22
2	7	22
2	7	22
2	2	22
2	6	22
2	7	22
2	6	22
2	2	22
2	2	22
2	8	22
2	6	22
2	8	22
2	9	22
2	2	22
2	2	22
2	7	22
2	5	22
2	2	22
2	2	22
2	7	22
2	7	22
2	2	22
2	10	22
2	7	22
2	7	22
2	2	22
2	7	27
2	2	22
2	2	22
2	2	22
2	7	22
2	2	22
2	2	22
2	6	22
2	2	22
2	8	22
2	7	22
2	6	22
2	7	22
2	8	22
2	2	22
2	6	22
2	11	22
2	8	22
2	6	22
2	8	22
2	2	22
2	9	22
2	8	22
2	6	22
2	14	22
2	2	22
2	8	30
2	8	22
2	2	22
2	2	22
2	2	22
2	2	22
2	2	22
2	7	22
2	2	22
2	2	22
2	2	22
2	6	22
2	7	22
2	2	22
2	2	22
2	2	22
2	8	22
2	2	30
2	6	22
2	2	22
2	8	22
2	2	25
2	7	22
2	7	22
2	23	22
2	7	22
2	6	22
2	6	22
2	7	22
2	7	22
2	7	22
2	2	22
2	8	25
2	2	22
2	2	22
2	2	22
2	10	22
2	8	22
2	7	22
2	2	22
2	2	22
2	7	22
2	7	22
2	7	22
2	2	22
2	6	22
2	2	22
2	8	22
2	7	23
2	7	25
2	2	22
2	7	22
2	2	22
2	2	25
2	2	25
2	7	22
2	6	30
2	7	22
2	2	22
2	6	30
2	2	22
2	7	22
2	7	22
2	2	22
2	2	30
2	2	22
2	8	22
2	2	22
2	7	22
2	2	22
2	2	22
2	7	22
2	2	22
2	7	22
2	6	22
2	2	22
2	8	22
2	7	22
2	2	25
2	2	22
2	6	28
2	8	22
2	7	23
2	2	22
2	7	22
2	2	22
2	2	26
2	6	22
2	6	22
2	7	22
2	2	22
2	7	22
2	2	22
2	8	22
2	6	22
2	2	22
2	7	22
2	8	22
2	2	22
2	7	22
2	6	22
2	6	22
2	2	22
2	6	22
2	7	22
2	8	22
2	8	22
2	7	22
2	2	22
2	8	22
2	9	22
2	8	25
2	7	23
2	2	22
2	7	22
2	2	22
2	8	22
2	2	22
2	2	22
2	7	22
2	7	22
2	2	22
2	6	22
2	2	22
2	8	22
2	2	22
2	7	22
2	2	22
2	2	22
2	9	22
2	7	22
2	6	22
2	2	22
2	2	22
2	6	22
2	8	22
2	7	22
2	7	22
2	2	25
2	7	22
2	8	22
2	8	22
2	2	22
2	2	22
2	8	22
2	7	22
2	6	22
2	6	22
2	6	22
2	8	22
2	7	22
2	10	22
2	2	22
2	7	22
2	7	22
2	2	22
2	2	22
2	2	22
2	2	22
2	6	22
2	8	28
2	2	22
2	2	22
2	7	22
2	2	22
2	2	22
2	7	22
2	7	22
2	6	22
2	7	22
2	6	22
2	8	22
2	2	22
2	7	22
2	2	22
2	6	22
2	2	22
2	7	22
2	2	22
2	2	22
2	2	22
2	7	22
2	8	22
2	8	22
2	6	22
2	3	22
2	6	22
2	2	22
2	6	22
2	2	22
2	2	22
2	6	22
2	2	22
2	2	22
2	2	22
2	6	22
2	2	22
2	10	22
2	2	22
2	2	22
2	7	22
2	7	22
2	2	22
2	2	22
2	2	22
2	2	22
2	2	22
2	2	22
2	2	22
2	6	22
2	2	22
2	6	22
2	6	22
2	7	22
2	6	22
2	6	22
2	2	22
2	2	22
2	6	22
2	2	22
2	6	22
2	8	22
2	6	22
2	7	22
2	2	22
2	2	22
2	2	22
2	2	22
2	6	22
2	2	22
2	2	22
2	7	22
2	7	22
2	3	22
2	4	22
2	8	22
2	7	22
2	2	22
2	2	22
2	8	22
2	7	22
2	6	22
2	7	22
2	7	22
2	2	22
2	6	22
2	7	22
2	7	22
2	6	22
2	2	22
2	2	22
2	2	22
2	8	22
2	2	30
2	6	22
2	7	22
2	8	22
2	6	22
2	6	22
2	6	22
2	2	22
2	2	22
2	6	22
2	6	22
2	2	22
2	2	22
2	10	22
2	6	22
2	6	22
2	7	22
2	13	22
2	2	22
2	6	22
2	12	22
2	2	22
2	6	22
2	6	22
2	2	22
2	2	22
2	2	22
2	9	22
2	2	22
2	6	22
2	2	22
2	2	22
2	2	22
2	2	22
2	7	22
2	2	22
2	6	22
2	2	22
2	6	22
2	7	22
2	4	22
2	6	22
2	2	22
2	2	22
2	2	22
2	8	22
2	3	22
2	18	22
2	8	22
2	10	22
2	2	22
2	8	22
2	2	22
2	10	22
2	2	22
2	2	22
2	11	22
2	6	22
2	2	28
2	6	22
2	2	22
2	7	22
2	2	22
2	7	22
2	6	22
2	2	22
2	7	22
2	6	22
2	6	22
2	6	22
2	2	22
2	7	22
2	7	22
2	6	22
2	2	22
2	15	28
2	2	22
2	2	22
2	8	22
2	2	22
2	10	22
2	7	22
2	2	22
2	2	22
2	8	22
2	2	22
2	7	22
2	6	22
2	7	22
2	6	22
2	7	22
2	6	22
2	2	22
2	11	22
2	8	22
2	7	22
2	8	22
2	7	22
2	7	22
2	11	22
2	2	22
2	8	22
2	7	22
2	2	23
2	2	22
2	2	22
2	2	22
2	6	22
2	7	22
2	8	22
2	2	22
2	8	22
2	7	22
2	6	22
2	2	22
2	7	22
2	2	22
2	9	22
2	8	22
2	2	22
2	2	22
2	11	22
2	6	22
2	6	22
2	11	30
2	6	22
2	13	22
2	8	22
2	8	22
2	2	22
2	9	22
2	2	22
2	8	22
2	7	22
2	2	22
2	6	22
2	8	22
2	6	22
2	7	22
2	2	22
2	7	22
